# Supplementary material for: View specific generalisation effects in face recognition: Front and yaw comparison views are better than pitch
Source: PLoS One. 2018 Dec 28;13(12):e0209927. doi: 10.1371/journal.pone.0209927 (PMC6310264; doi:10.1371/journal.pone.0209927)
Supplement: S1 Dataset — Data is provided for each participant across each test view. Key to the labels for the test views: “zero” refers to the front view, “pd”, “pu”, “ym” and “y” refer to pitch down, pitch up yaw left and yaw right respectively. The number in each test view label refers to the rotation in degrees away from zero. (XLSX) [file pone.0209927.s004.xlsx]

## Sheet: front d prime
	zero	pd15	pd30	pd45	pd60	pd75	pu15	pu30	pu45	pu60	pu75	ym15	ym30	ym45	ym60	ym75	y15	y30	y45	y60	y75
FP1	3.55	4.65	2.76	2.76	2.47	2.19	3.55	2.44	2.44	1.36	0	4.65	3.55	3.09	3.55	1.99	3.09	2.76	3.09	2.44	1.2
FP2	4.65	1.53	0.9	1.53	0.29	0.29	3.09	4.65	0.86	1.2	-1.9	1.65	4.65	2.44	1.99	1.99	2.76	1.53	0.9	1.2	1.65
FP3	1.99	3.55	2.76	2.44	1.36	2.76	3.09	3.55	0.57	1.99	-0.29	4.65	4.65	4.65	2.44	2.44	4.65	4.65	1.99	2.76	1.53
FP4	4.65	2.44	3.09	2.44	1.65	1.36	3.55	4.65	3.55	1.99	1.56	3.55	4.65	3.09	4.65	4.65	3.55	3.09	3.55	1.99	2.44
FP5	2.76	1.65	0.9	2.19	1.56	0.33	4.65	2.76	0.79	0.57	1.65	3.09	1.2	0.62	1.2	0.86	3.09	2.47	1.99	3.09	0.29
FP6	2.44	2.44	3.09	1.2	0.57	2.19	3.55	2.44	3.09	0.9	0.62	2.44	3.55	4.65	2.44	1.65	2.76	2.44	2.44	3.09	2.76
FP7	1.99	-0.33	0.9	0	0.29	1.08	3.55	0.86	0.9	0.79	-0.79	1.36	3.09	1.53	0.9	0.33	0.86	2.76	1.53	0.86	0.46
FP8	3.55	1.99	1.99	0.86	0.28	0.86	3.55	1.99	2.44	0.57	0.33	1.65	1.65	1.99	1.99	2.44	2.44	3.55	1.65	1.2	3.09
FP9	3.55	1.53	4.65	3.55	3.55	0.62	1.99	3.55	3.09	3.55	0.57	2.44	3.55	3.55	2.76	1.99	4.65	1.99	3.55	3.55	3.55
FP10	4.65	1.36	2.44	1.99	1.65	1.99	2.76	3.09	3.55	0.57	0.9	3.09	3.55	4.65	1.99	4.65	3.55	1.99	3.55	1.99	2.47
FP11	4.65	0.86	2.76	4.65	0.62	1.36	3.09	1.99	1.2	2.19	-1.56	1.99	3.09	1.99	3.09	2.47	1.2	1.36	2.76	3.09	2.76
FP12	3.55	1.65	3.55	2.76	3.09	0	3.09	-0.62	0.86	1.53	0.33	1.99	1.53	1.53	1.2	0.28	2.44	1.53	1.65	1.08	3.55
FP13	1.65	3.55	2.44	1.99	2.76	0.46	2.44	1.53	1.53	2.76	0.62	2.76	1.36	1.65	1.99	2.44	3.55	3.55	1.65	3.55	2.76
FP14	3.09	1.53	1.65	-0.28	0.28	-0.29	1.53	1.99	1.99	0.79	1.56	3.09	2.44	2.19	2.44	1.08	3.55	2.76	3.55	1.99	2.76
FP15	1.65	1.2	1.2	2.19	1.08	0.79	1.99	0.86	1.99	0	0	3.09	3.09	1.99	2.76	1.36	1.99	1.99	1.99	0.46	1.99
FP16	2.47	3.55	1.99	2.76	0.62	1.2	1.65	1.53	1.99	0.29	1.2	1.65	3.55	1.65	0.86	1.2	2.47	1.99	1.99	1.53	1.65
FP17	3.09	2.76	3.55	2.76	2.47	1.65	1.9	1.9	1.08	0.62	-1.56	3.55	1.65	1.2	3.55	3.09	4.65	1.99	4.65	4.65	2.47
FP18	1.99	0.28	1.36	-0.28	0.79	0.79	1.2	1.2	1.99	0.57	0.9	2.44	1.99	1.2	0.29	1.08	1.99	2.44	1.53	2.44	1.53
FP19	3.09	1.99	3.09	2.76	1.2	0.57	3.09	2.19	2.44	0.86	0.33	0.86	0.62	1.65	1.99	1.99	1.65	1.99	1.99	1.2	0.9
FP20	1.99	3.55	1.53	1.99	0.86	0.33	1.65	3.55	0.46	0	-0.9	1.99	2.44	2.76	1.99	1.2	2.44	1.2	3.55	2.76	1.65

## Sheet: yaw d prime
	zero	pd15	pd30	pd45	pd60	pd75	pu15	pu30	pu45	pu60	pu75	ym15	ym30	ym45	ym60	ym75	y15	y30	y45	y60	y75
YP1	0.624999	1.19544	2.46606	1.65137	0.333982	1.36035	1.19544	0.861455	0.90442	0.624999	-0.333982	1.19544	2.46606	1.52942	2.75708	3.09106	1.36035	3.09106	0.90442	1.98535	3.09106
YP2	0.624999	3.09106	0.624999	1.65137	-0.333982	0.570438	1.65137	1.19544	0.90442	1.19544	0.570438	2.44128	1.98535	3.09106	1.52942	1.36035	1.52942	3.09106	4.6527	1.19544	1.65137
YP3	4.6527	2.44128	3.09106	1.98535	3.54699	1.52942	3.09106	3.09106	1.98535	0.455931	0.291017	4.6527	2.44128	4.6527	3.54699	3.09106	4.6527	3.54699	4.6527	4.6527	4.6527
YP4	1.19544	1.19544	1.36035	1.65137	1.08093	0.570438	1.65137	1.65137	1.65137	-0.333982	-1.08093	1.36035	1.19544	2.44128	2.44128	1.65137	0.291017	1.98535	3.54699	1.19544	3.09106
YP5	3.54699	4.6527	2.44128	1.65137	2.44128	1.65137	1.98535	2.44128	1.52942	0.333982	0.789913	3.09106	1.98535	2.44128	3.54699	3.54699	2.44128	3.09106	3.54699	1.65137	3.54699
YP6	1.52942	0.570438	1.52942	0.90442	1.98535	-0.333982	0.90442	0.90442	0.333982	0.291017	1.19544	1.52942	1.19544	2.18664	0.570438	0.861455	1.19544	2.46606	2.44128	1.19544	3.09106
YP7	3.54699	1.65137	3.54699	1.98535	1.98535	0	2.75708	3.09106	1.98535	0	0	1.52942	1.98535	2.75708	3.54699	2.75708	3.09106	1.98535	1.98535	2.44128	2.75708
YP8	1.98535	1.98535	1.98535	1.36035	0.291017	1.98535	1.98535	0.279421	1.65137	0	0	2.44128	3.09106	3.54699	1.52942	3.54699	1.98535	3.09106	4.6527	3.54699	2.44128
YP9	3.09106	1.65137	2.44128	1.36035	0.333982	1.10571	2.75708	-0.570438	0.90442	1.89562	0.789913	1.52942	2.44128	1.52942	3.09106	3.54699	1.98535	3.09106	2.44128	1.52942	1.65137
YP10	4.6527	4.6527	4.6527	1.98535	1.19544	2.75708	3.09106	3.09106	4.6527	0.624999	0.333982	3.54699	4.6527	4.6527	4.6527	4.6527	3.54699	4.6527	4.6527	4.6527	4.6527
YP11	3.54699	1.52942	0.624999	2.44128	2.75708	1.19544	1.19544	2.75708	1.19544	0	1.10571	2.75708	3.09106	1.98535	3.09106	1.36035	1.98535	1.19544	2.75708	3.54699	1.65137
YP12	3.09106	2.44128	3.09106	3.54699	1.19544	0.90442	3.09106	3.09106	1.19544	1.89562	-0.333982	3.54699	2.44128	3.54699	2.44128	3.54699	3.54699	4.6527	4.6527	1.98535	1.98535
YP13	1.19544	1.65137	1.98535	1.98535	1.52942	0	3.54699	1.98535	0.291017	0.291017	0.90442	1.52942	1.98535	2.75708	1.98535	1.52942	4.6527	3.54699	1.98535	2.75708	1.98535
YP14	1.52942	2.44128	0.90442	0.624999	1.19544	0.624999	1.19544	0.861455	1.52942	0.333982	-0.291017	1.65137	0.861455	3.54699	1.65137	1.98535	1.36035	3.54699	2.44128	0.90442	0
YP15	4.6527	2.46606	2.46606	0.90442	1.08093	1.08093	1.98535	0.861455	1.65137	0.291017	-0.570438	3.54699	1.65137	4.6527	2.44128	1.52942	1.36035	3.09106	3.54699	4.6527	1.98535
YP16	3.09106	2.44128	2.44128	0.90442	0.570438	1.19544	3.54699	1.65137	3.54699	0	-0.624999	1.98535	4.6527	3.54699	0.333982	2.75708	1.98535	1.98535	3.54699	3.54699	1.52942
YP17	1.65137	1.19544	3.54699	1.98535	1.19544	1.89562	1.36035	1.65137	1.19544	1.19544	0.333982	2.44128	1.98535	3.09106	1.98535	3.54699	2.46606	1.98535	1.65137	1.65137	1.98535
YP18	0.861455	1.65137	1.36035	2.18664	2.18664	-0.291017	0.90442	1.36035	0.624999	0.90442	-0.90442	1.98535	3.09106	3.54699	1.52942	1.36035	2.75708	1.98535	1.98535	2.44128	1.89562
YP19	3.09106	3.54699	4.6527	4.6527	2.44128	2.75708	3.09106	4.6527	1.98535	1.89562	1.89562	3.54699	3.54699	4.6527	3.09106	3.09106	3.54699	2.44128	4.6527	3.54699	3.54699
YP20	3.54699	3.54699	1.98535	1.65137	1.19544	1.19544	3.54699	3.54699	3.54699	1.52942	0	3.54699	1.98535	4.6527	3.09106	2.44128	4.6527	3.54699	4.6527	3.54699	3.09106

## Sheet: pitch down d prime
	zero	pd15	pd30	pd45	pd60	pd75	pu15	pu30	pu45	pu60	pu75	ym15	ym30	ym45	ym60	ym75	y15	y30	y45	y60	y75
PDP1	3.09106	0.90442	3.54699	2.44128	2.46606	0.789913	1.08093	1.36035	0.279421	0.624999	1.19544	3.54699	1.65137	0.861455	0.624999	2.18664	1.08093	1.19544	1.89562	1.52942	0.455931
PDP2	1.52942	2.75708	0.570438	2.44128	1.65137	0.789913	0.570438	0.291017	0.279421	1.19544	0	1.98535	0.570438	1.65137	1.19544	1.19544	1.52942	1.98535	0	0.570438	2.75708
PDP3	0.624999	0	2.44128	1.98535	1.19544	0.624999	0.90442	0	0.570438	0	1.08093	0.291017	0	0.570438	0.279421	2.46606	1.36035	-0.861455	0.624999	0.291017	0.291017
PDP4	1.52942	1.98535	3.54699	3.09106	0.624999	0.789913	1.65137	0.90442	1.19544	1.36035	0.570438	3.09106	1.36035	1.65137	3.09106	0.624999	3.54699	3.54699	1.65137	1.98535	2.44128
PDP5	0.90442	1.52942	1.52942	0.861455	0.570438	0	1.19544	-0.90442	0	0.279421	0	0.570438	0.861455	0.291017	0.90442	0	1.19544	0.624999	0.570438	0	0.624999
PDP6	1.36035	1.52942	1.65137	2.75708	1.98535	1.56164	-0.333982	2.75708	0	0.333982	-1.10571	3.54699	1.52942	0.789913	0.624999	1.56164	1.65137	1.65137	0	0.90442	0.624999
PDP7	3.54699	1.52942	3.54699	2.44128	2.18664	1.65137	1.65137	3.09106	1.65137	-0.291017	-0.333982	1.98535	1.65137	3.09106	2.44128	1.98535	1.98535	1.52942	1.65137	3.09106	1.98535
PDP8	2.18664	1.98535	1.65137	1.52942	1.98535	0.90442	0.570438	0.90442	0.291017	1.08093	-0.861455	3.09106	1.98535	0.570438	3.54699	3.54699	1.65137	1.52942	1.98535	1.52942	1.65137
PDP9	1.19544	0	2.75708	0.90442	1.19544	0.624999	0.624999	0.90442	0.570438	0.570438	-2.18664	0.291017	0	0.624999	1.65137	1.08093	1.19544	2.75708	-0.291017	0.570438	0.624999
PDP10	3.09106	1.98535	3.54699	3.09106	3.09106	2.75708	2.44128	3.54699	2.44128	1.98535	0.333982	4.6527	3.54699	1.98535	3.54699	2.44128	3.54699	2.44128	1.98535	3.54699	4.6527
PDP11	1.65137	3.54699	1.98535	3.09106	3.54699	1.36035	1.98535	0.291017	0.90442	1.19544	0.333982	2.44128	3.54699	1.36035	2.75708	2.44128	2.44128	2.44128	1.19544	1.19544	1.65137
PDP12	1.98535	0.624999	2.46606	1.65137	3.54699	0	1.65137	1.89562	1.08093	1.36035	0	3.54699	4.6527	1.98535	1.65137	3.54699	1.52942	3.09106	1.98535	1.19544	1.65137
PDP13	0.861455	1.36035	3.09106	0.570438	0.570438	0	0	0.624999	-0.624999	0	0.291017	1.65137	0.570438	2.46606	0	0.570438	0.861455	0.90442	0	-0.624999	0.279421
PDP14	2.75708	1.65137	1.98535	3.09106	1.98535	1.56164	1.98535	0.861455	0.570438	0.333982	0	1.65137	1.65137	2.44128	1.98535	0.90442	3.54699	3.09106	1.36035	2.44128	1.36035
PDP15	1.19544	0.861455	0.90442	3.54699	1.98535	1.89562	0	1.65137	0.333982	0.570438	-1.10571	0.861455	1.36035	1.98535	1.98535	0.90442	1.36035	1.19544	0.90442	0.90442	1.98535
PDP16	0.861455	-0.570438	2.44128	1.36035	3.54699	0.570438	0	0.570438	-0.333982	1.19544	-0.570438	1.52942	0.90442	0.333982	0.570438	2.44128	0.570438	0.291017	-0.624999	0.279421	0.90442
PDP17	1.98535	1.19544	2.44128	2.44128	1.19544	0.291017	1.65137	2.75708	1.65137	2.75708	0	3.54699	3.09106	3.09106	1.52942	1.98535	3.09106	1.65137	1.98535	0.789913	1.98535
PDP18	2.44128	1.98535	2.44128	2.44128	3.54699	0.789913	1.19544	1.19544	0	0.455931	1.56164	1.65137	2.75708	0.90442	1.98535	0.90442	1.19544	1.98535	1.65137	2.46606	0.90442
PDP19	1.65137	0.90442	3.09106	1.98535	1.98535	-0.291017	0.789913	1.65137	0	-0.279421	-0.291017	2.46606	0.90442	0.90442	0.291017	1.19544	2.44128	2.44128	1.08093	0.570438	0.861455
PDP20	1.19544	0.861455	3.54699	1.65137	3.09106	1.65137	1.36035	1.19544	-0.291017	0.90442	1.65137	0.570438	1.98535	1.19544	1.98535	1.19544	1.65137	0.291017	3.09106	1.65137	1.19544

## Sheet: pitch up d prime
	zero	pd15	pd30	pd45	pd60	pd75	pu15	pu30	pu45	pu60	pu75	ym15	ym30	ym45	ym60	ym75	y15	y30	y45	y60	y75
PUP1	0.279421	0.90442	-0.570438	0	1.65137	1.10571	0.861455	-0.624999	2.46606	0.291017	1.36035	0.291017	1.36035	0.333982	1.08093	1.10571	0.624999	0.333982	0	0.570438	0.90442
PUP2	3.09106	2.75708	3.54699	1.98535	1.98535	1.19544	3.09106	3.54699	3.54699	2.46606	1.56164	2.75708	2.44128	1.98535	1.98535	2.44128	3.09106	1.65137	3.54699	3.09106	3.54699
PUP3	1.08093	0.455931	0.333982	1.08093	1.19544	-0.291017	1.36035	1.52942	4.6527	-0.291017	0	0.455931	1.08093	0.455931	1.56164	0.624999	1.19544	0.455931	0.570438	0.861455	1.56164
PUP4	1.19544	0.570438	1.36035	0.90442	0.624999	0.279421	0.90442	1.98535	1.98535	0.90442	-0.455931	0.333982	1.65137	0.455931	2.18664	1.65137	2.75708	0.861455	1.19544	2.75708	2.75708
PUP5	0.570438	1.65137	0.570438	0.291017	1.19544	-0.570438	1.08093	1.89562	3.09106	2.18664	0	2.18664	1.65137	-1.10571	0.455931	0.861455	3.09106	1.08093	1.08093	0	2.18664
PUP6	0.90442	0.90442	0.455931	1.65137	1.19544	0.90442	0.789913	3.54699	2.44128	0.333982	0.624999	3.09106	1.36035	3.54699	1.36035	0.624999	0.90442	3.09106	2.18664	0.624999	0
PUP7	1.98535	2.75708	1.98535	1.19544	0.624999	0.291017	3.54699	2.44128	3.54699	0.861455	0	3.09106	3.09106	1.65137	2.75708	1.19544	2.44128	1.19544	1.52942	1.98535	1.98535
PUP8	1.36035	1.36035	2.18664	0.789913	0.789913	0.333982	1.65137	1.98535	3.09106	0.789913	1.10571	2.46606	2.46606	0	2.46606	2.18664	2.18664	1.36035	1.89562	0.789913	0.333982
PUP9	1.19544	0.570438	1.19544	1.08093	0.90442	0	2.18664	2.46606	3.09106	1.10571	0	0.279421	0.291017	0	1.19544	1.19544	0.861455	1.36035	0.455931	1.52942	1.08093
PUP10	2.18664	1.36035	1.19544	0.90442	0.279421	0.455931	1.56164	0.624999	1.52942	0.279421	0.455931	1.19544	0.333982	0.333982	1.89562	0	0.90442	0.789913	0.624999	0.624999	0.291017
PUP11	1.65137	0.861455	0.279421	1.08093	0.861455	0.333982	1.19544	1.65137	4.6527	-0.624999	1.89562	1.19544	0.570438	0.90442	1.98535	1.19544	-1.19544	0.279421	0.570438	0.90442	1.08093
PUP12	0.90442	1.98535	1.19544	1.19544	1.65137	0	0.279421	1.98535	3.54699	0.291017	1.89562	1.98535	0.861455	1.19544	1.19544	0.570438	1.19544	0	3.09106	1.65137	1.19544
PUP13	0	1.98535	1.19544	0.90442	0.624999	0.291017	0.624999	2.44128	3.54699	0.90442	0	1.52942	2.44128	1.65137	1.65137	1.98535	0.624999	1.89562	1.19544	3.09106	0.90442
PUP14	0	0.570438	0.570438	0.570438	1.52942	0.861455	0.570438	0.291017	1.98535	0.789913	0	1.98535	0.90442	0.291017	0.861455	0.789913	0	0.90442	0.291017	1.19544	2.46606
PUP15	0.333982	0.333982	0.861455	1.65137	0.90442	0.333982	1.36035	1.52942	3.54699	0.455931	0.333982	0.570438	3.09106	1.65137	2.75708	0.279421	1.19544	3.54699	0.624999	1.52942	0.570438
PUP16	-0.279421	0.291017	0.570438	1.52942	0	-0.291017	0.789913	1.08093	1.36035	-0.333982	0	1.65137	0.90442	1.19544	0.570438	-0.570438	0.279421	0	-0.455931	0.570438	0.90442
PUP17	1.36035	0.570438	2.18664	0.279421	0	1.89562	0.570438	3.09106	3.09106	0.570438	0.789913	1.19544	0.90442	0.624999	1.98535	0.291017	-0.333982	0.861455	1.19544	1.19544	0.333982
PUP18	1.89562	1.98535	1.36035	2.44128	2.46606	0.624999	3.09106	2.44128	3.54699	3.54699	0.90442	1.98535	2.44128	0.90442	1.36035	2.44128	2.46606	3.54699	3.09106	4.6527	1.65137
PUP19	0.90442	0	0.624999	0	1.56164	0	0.570438	2.75708	2.75708	1.19544	0	0	1.98535	0.789913	0.861455	0.279421	2.46606	1.19544	1.52942	0.861455	0
PUP20	1.98535	1.36035	1.08093	1.65137	2.44128	0	2.46606	3.54699	3.09106	0	0.455931	1.36035	2.75708	2.18664	0.90442	1.19544	0.861455	1.65137	3.09106	2.44128	1.52942

## Sheet: front RT
	zero	pd15	pd30	pd45	pd60	pd75	pu15	pu30	pu45	pu60	pu75	ym15	ym30	ym45	ym60	ym75	y15	y30	y45	y60	y75
FP1	260.44	377.11	418.5	429.17	465.8	494.75	327	361.75	424.13	419	302.4	297.56	341.67	382.44	389.56	360.71	304	338	296.86	425.88	306.57
FP2	661.11	781.29	771.4	1154.14	972.75	1058.5	717	831.33	839.5	881.29	942	811.83	1104.78	1099.38	729.25	835.38	873	919.29	648.2	978	773
FP3	800.25	572.44	783.83	577.75	907.6	847.89	669.71	563	640.17	715	934.2	713	821.89	598.44	978.88	681.63	574.67	574.67	839.38	811.83	615.14
FP4	905.22	912.13	900.14	835.38	868.63	928.75	894.22	919.89	829.13	935.13	890.44	910.13	840.67	882.89	842.56	848.22	956.78	864.67	858.78	892.86	858.5
FP5	435.89	469.75	528.6	681.75	532	764.33	570.78	573.17	726	694.6	706.5	495.33	525	437	541.57	501.67	522.67	469.11	509.13	598.43	644
FP6	980.88	1088.88	1040.11	973.57	1071	1234.22	1123.22	1089	1027.22	1078.29	1085.29	972.38	895.89	993.78	968.38	951.38	1001.11	956.13	999.38	1053.11	1023.56
FP7	494.38	682	482	602	698.33	656.38	615.22	484.5	527.29	598.63	642.33	515.2	482.14	534.29	622.29	586.71	476.5	626.33	608	662.17	567.25
FP8	351.22	334.75	302	385	339.2	482	312.22	304	372.13	382.5	463.29	332.67	294.75	330.25	409.63	355.63	361.63	356.33	349.25	407.17	367.86
FP9	572.56	681.86	583.78	571.5	573.63	567.57	614.88	578.22	563.33	578.22	573.67	602.38	579.75	600.75	578.22	598.5	628.22	600.38	585.88	602.63	556.75
FP10	1010.33	1117.2	997.38	976.75	1014.33	1020.25	936.67	1002.14	977	1123.8	1004.43	987.71	966.11	884.89	950	1008.56	958.44	940.43	933	991.25	975.44
FP11	371.33	684.5	487.5	470.67	415.71	374	506	517.71	501.33	507.78	446.57	463.5	375.11	415.63	485.89	534.11	315.71	347.25	302.89	323.11	411.89
FP12	495	623.25	720.44	615	712.29	1174.67	646	706.5	509.67	726.86	978.43	575.5	774	781.29	570.83	685	582	672	648.33	785.5	787.88
FP13	631.63	528	546.38	542.63	546.89	663	598.25	660.29	838.43	677.78	598.43	487.5	684	621.25	694.38	619.25	548.56	619.63	471	454.56	659.44
FP14	411.78	527.14	546.5	428.25	668.4	552.2	413	436.86	469.75	542	581.78	388	382.5	496.89	578	500.75	482	402.44	359.63	436.38	491.44
FP15	796	600.86	656.67	681.56	592.13	704.63	590.38	601.33	888.29	752.25	641.6	567.11	620.78	498.43	646.44	829.25	419.88	636.13	679.25	558.75	653.14
FP16	761	794.22	817	838.44	828.71	831.43	783.5	748.14	812.63	1043.25	1177.71	752.25	716.89	882.88	756.17	945.43	773.78	791.63	862.5	893.14	808.25
FP17	1102.14	867.17	999.5	923.56	871.78	872.88	997.67	842.33	848	1052.14	826.57	850	804.13	812.57	850	1102.89	794.44	906.25	1016	857.33	1047.44
FP18	825.25	661.6	719	723.25	775.25	725.13	784	740	550.75	408.6	581.86	694.13	448.86	655.57	618.17	510.88	598.43	633.75	688.71	556.75	590.86
FP19	524.67	758.38	635.33	552.56	606.67	568.6	569.86	665	766.63	565.5	1006.86	429.83	615.29	482.33	795.88	774.29	482.13	759.86	553.43	576.33	484.57
FP20	391.86	265.78	320.43	387.29	487.67	338	361.5	304.78	407	448.67	615.5	259.75	305.5	363.78	612.86	451.57	301.38	413.14	292.11	349.11	338.63

## Sheet: yaw RT
	zero	pd15	pd30	pd45	pd60	pd75	pu15	pu30	pu45	pu60	pu75	ym15	ym30	ym45	ym60	ym75	y15	y30	y45	y60	y75
YP1	589	613	602.444	617.25	532	741.75	531.857	479.5	485.6	448.75	792.167	470.286	624.333	503.429	794.444	567.222	567.25	522.667	470.571	619.571	535.556
YP2	254	249.222	237	299.125	219.333	322.4	222.375	247.143	237.429	274.167	315.5	218.125	222.25	210.444	230.429	295.8	209.143	209	186.667	252.167	336.625
YP3	515.222	525.75	548.571	603.143	539.333	551	502.444	526.333	538.25	579.75	598.5	459.889	569.375	500.444	519.5	611.333	522.889	594.25	519.222	569.222	635.444
YP4	275.571	277.857	290.875	315.625	317.75	332.333	278.375	313.429	296.167	307.833	295.8	302.4	268.833	272	293	307.375	394.75	332.75	303	334.857	326.778
YP5	345.333	439.778	349.25	435.167	361.5	488.5	325.286	409.375	361.143	327.714	373.75	437	336.75	430.125	456.111	395.556	517.5	346.571	407.375	399	341
YP6	563	402.2	619.857	605.571	606.875	723	465.429	700.429	482.333	573.75	819.286	503.714	506.143	519.111	523.667	593.167	370.833	395.111	723.25	850.667	548.667
YP7	986.556	885.25	743.875	837.5	810.375	754.8	740.778	689.333	822.75	852.571	897.875	788.571	773.125	923.222	772	729.556	790.556	814.571	712.75	793.625	816.222
YP8	655.571	623.5	584	695	748.167	764.857	738.714	538.6	625.625	729.429	800.125	634	662.714	665	698.286	738.889	532	578.222	546.778	702.25	642
YP9	408	432.333	448.75	518.6	515.571	664.778	534	490.25	681.714	654	752.25	508.143	554.875	510.714	615	535.444	494	472.714	355.125	517.857	569.5
YP10	484.222	554.667	437.889	484.125	662.167	661.444	458.222	484.571	574.222	548.286	548.429	410	424.778	436.111	441.444	485.667	490.375	441.222	397.333	500.778	458.222
YP11	731.25	562.857	482.25	575.75	612.333	781	753.5	845.333	503.571	704.5	678.111	642.889	668.667	594.125	541.571	562	538.25	498.571	540.167	706.5	659.333
YP12	389.667	436.5	343.778	362	404	508.143	456.111	463.556	427	426.667	534.667	485.667	463.25	319.778	398.875	460	344.875	424.889	376.778	339.571	478.125
YP13	914.429	876.75	791	818.75	845.714	751.4	835.5	962	883.667	764.5	1085.29	712.429	769.429	833.111	736.571	797.857	753.556	855.222	857.429	787	874.143
YP14	674.571	827.25	854.8	762.143	762.429	909.429	902.833	806.667	1011.71	968.714	904.4	1050.33	778.333	764.778	716.875	950.143	748.2	916.333	739.625	741	677.286
YP15	461.778	399.2	402.4	359	432.25	561.5	349.143	310.167	351.833	440.667	482	457.125	444.75	315.778	365.625	358.571	292.8	258.714	336.625	364.222	380.125
YP16	1040	960.125	968.625	907.286	947.4	1014	923.556	897.714	883.25	1280.5	957.6	1037.71	835	831.222	975.333	1110	964.125	954	929.333	939.25	881.143
YP17	511.5	546	578.222	496.429	559.667	743	600.375	723.25	570.667	800.143	636.571	586	575.75	447.222	617.125	490.375	515.444	523.625	601.667	637.5	565.5
YP18	329.667	361.625	438.375	347.111	388	306	344.143	417.875	377.286	532.2	382	315.875	347.222	299.222	282.429	378.125	295.333	301.375	237.286	342.75	406.333
YP19	820.222	838.556	824.111	839	872.625	851.889	838.889	818.222	924.143	925.333	842.222	836.667	829.444	868.111	820.222	803.444	857.111	812.75	853.667	849.667	851.556
YP20	1028.67	1101	1113.75	1259.25	1410.86	1266	1078.78	1106.33	1217.11	1412.88	1496.29	1073.33	1128.56	1130.44	1109.14	1230.38	1030.56	1289.22	1041.78	1201.12	1088.11

## Sheet: pitch down RT
	zero	pd15	pd30	pd45	pd60	pd75	pu15	pu30	pu45	pu60	pu75	ym15	ym30	ym45	ym60	ym75	y15	y30	y45	y60	y75
PDP1	589.444	710	515.444	439	585.556	592.125	664.75	710.75	698.4	643.714	731.857	552.333	507.25	543.167	624.714	526.333	515.375	639	654	577.143	746.125
PDP2	425.143	437.5	366	509	396.875	614.75	462.5	531.833	518.8	598.5	991.667	498.857	595.2	565.333	474	548.429	501	448.75	538.6	555	571.111
PDP3	561.5	636	532	548.714	598.571	500.857	701.6	623.5	767.5	575.2	702.625	593.167	435.6	565.2	432.4	478.333	665	515	607	628.833	554.333
PDP4	674.714	489.286	489.667	275.444	468	453.25	565.333	561.8	476.667	505.125	518	521	409.25	595.833	454.444	546.143	393.333	598.556	652.75	520.143	480
PDP5	362.4	206.429	254.286	224.333	249.167	261.75	218.833	311.5	371	289.4	253.5	288.167	293.667	302	235.429	272.8	252.5	319.75	249.2	202.8	313.429
PDP6	681.4	489	636	618.778	710.75	746.333	549	631.667	981	748.286	816.875	676.111	517.857	818.75	743.286	657.778	615.167	723.25	654.8	693.429	911.857
PDP7	465.75	275.429	390.75	317.75	306.556	322	432.25	498.571	459.667	437.667	371.333	330.375	301.375	414.111	402.875	397	355.375	396.286	363.5	439.778	344.143
PDP8	332.222	413.75	415.5	306.429	469.5	351.286	424.167	316	432.5	371.75	282.667	439.556	391	332.333	405.25	334.333	399.125	372.714	380.25	382.429	434.5
PDP9	712.286	684	540.333	574.429	449.143	750.429	744	727.8	548.5	676	1107	828.333	518.8	700.429	543.167	631.75	413.286	620.778	704.8	701.167	800.571
PDP10	345.667	422	378.556	375.111	398.889	408.444	386.5	368.125	407.25	503	432.143	330.667	323.333	376.125	405.25	357.5	323.222	449	356.429	369.556	448.889
PDP11	883.833	764.667	750	698.111	1078.78	752.375	703.143	831.25	795	973.857	914.667	642.25	717	777.8	761.833	733.375	719	741.625	888.286	719.429	748.125
PDP12	726.857	661	762.889	849.875	805.667	914.375	909.167	831.333	1035	941	937.8	914.375	943.778	810.375	702.375	799.667	876.286	1025.86	825.25	717.286	733.75
PDP13	958.5	881.125	1026.14	878.667	917	964.2	997	752.25	947.5	930.75	958.667	860.125	850.5	887.8	892.333	927.6	953.167	878.714	970.8	806.5	897.8
PDP14	886.667	847.75	920.875	868.333	874.625	916.333	883.25	864.5	954.2	938.143	864.167	858	899.875	912.125	895.286	907.4	1012.33	847.778	821.6	837.375	984.2
PDP15	539.286	687	612.571	557.667	623.5	674	661	762.167	421	670.5	802	620.667	677.5	575.625	710.143	718.4	627.5	560.429	681.571	688.4	754.5
PDP16	950.667	661	976.625	683.875	749.889	861.4	742.5	754.6	1388	843.286	1039	748.143	667.429	1136	735	908.125	784.6	803.5	814.4	771.8	876.286
PDP17	757.571	540.5	569.5	571.5	700.429	802.75	625.375	723.333	734.5	822.833	864.333	756.375	543.222	681.571	942.714	703.143	831.111	646.25	693.286	814.333	776.571
PDP18	355.5	338.875	334.5	301.5	265.625	278.75	302	313.167	951.75	411.5	339.889	283	347.333	359.2	482.143	409.2	415.667	384.857	290.833	322.6	339.571
PDP19	1016.12	1318.29	1349.29	1194.86	1215.86	1203.8	1315.25	1083.33	1122.25	1275.75	1557.33	1043.78	1099.71	1004.57	1122	1263.71	1257.25	1222.12	1039	1077.4	1219.17
PDP20	375.429	329.667	359.75	511.25	482.111	565.125	378.25	432.333	565	372.857	386.375	366	355.125	349.429	403.429	373	351.25	394.75	437.143	397.125	579.571

## Sheet: pitch up RT
	pd15	pd30	pd45	pd60	pd75	pu15	pu30	pu45	pu60	pu75	ym15	ym30	ym45	ym60	ym75	y15	y30	y45	y60	y75
PUP1	505.8	619.25	408.714	498.75	563.444	451.833	282.5	362	521	500.875	579.333	600.5	465.429	467.75	511.667	469.75	517.714	417.875	460.167	508.429
PUP2	578.111	492.375	510.714	650.5	598.286	391.444	343.778	474.667	563.333	607.889	378.667	573.625	459.375	510.714	418	471.333	372	554.875	508.111	461.778
PUP3	875	848.143	912.375	881	794.4	827.25	757.857	772	759	784.167	762.5	767	883.25	761.222	869.286	907.429	793.75	756.667	737	823.778
PUP4	375.8	439	600.571	440.75	442.2	422.2	339.286	463	755.429	755.286	491.857	363.875	473.75	456.222	459.25	406.667	496	399	434.222	397.111
PUP5	138.5	263.167	208	180	277.333	120.5	142.111	127.333	166.111	185.143	159	126.75	189.25	502.75	216.333	149.667	155.75	151.75	199.5	164.333
PUP6	306.143	247.125	328.125	465.333	482.286	340.75	393.111	320.125	460.714	493.857	251.222	263.875	282.778	313.625	382.429	358.857	282.556	388	344.429	268.833
PUP7	692.667	567	520.286	546.571	324.167	557	484.125	482.375	548.667	762	642.889	491.857	606.833	517.111	525.143	517.375	418.167	655.286	509	575.875
PUP8	949.5	862.778	939.5	839.625	831	891.25	972.375	936.667	922.875	888.333	906.889	779.444	1011.5	966.111	1049.11	822.111	906	862.667	1012.12	774.286
PUP9	621.8	617.833	661	611.6	498.8	453.25	448.6	467.333	620.667	511.556	435.2	648.5	678.2	775.667	541.429	612.333	424	606.5	531.857	733.75
PUP10	891.625	864.333	897.8	1220.2	981	956.778	1034.75	1009.14	951	1080.5	856	885.571	821.571	960.556	904.857	907.143	995.375	947.571	895.429	895
PUP11	534.667	781.4	577.5	731.667	793.286	786.143	440.75	585.556	432.2	772	551.5	515.2	591.286	579.75	714.571	548	971	688.8	565	683.625
PUP12	432	410.857	484.286	548.667	558.6	362.2	525.5	448.889	487.5	495	532.125	465.5	637.167	504.167	584.667	468	471	550.444	576.333	517.857
PUP13	441.714	496.286	392.2	420	615.25	357.75	446.625	316	548.429	332	401.429	527.75	340.875	393.333	451.286	428	376.667	332.5	360.111	345.8
PUP14	602	551.5	635.2	900.143	568.333	654.167	620.667	609	538.25	712	521.625	639.143	601.333	476.667	859.333	465.5	512.2	577.75	745.857	587.111
PUP15	471.333	507.167	592.375	525.4	853.333	596.5	505.714	519.222	525.875	588.714	502.2	415.429	679	651	711.6	468.5	504.875	455.857	524.857	625.2
PUP16	877.25	756.5	793.143	924	881.333	771.125	929.125	804.375	817.333	767.286	737.875	738.429	828.857	1083	698.333	841.2	887.8	857.286	800.833	828.714
PUP17	289.2	361.5	266	208	493.333	203	356.556	153.333	288.333	276.5	326.833	240.143	270.714	288.875	296.667	258	340.833	287.429	213.5	228
PUP18	590.25	567.25	741.75	630.111	489.143	552.333	559.125	458.111	685.444	764.857	550.75	604.75	501.143	542.375	471.75	626.222	486	579.286	413.667	505.125
PUP19	453.25	452.75	1031	415.5	476.333	437.667	458.111	454.444	463.286	593.571	395.4	330.286	315.875	321.5	379.2	289.2	332.571	323.286	365.833	558.2
PUP20	978.875	945.5	939.125	914.25	1180.4	969.778	1010.44	905	857.429	933.25	935.25	919.556	908.889	981.2	888.286	892	820.875	784.889	893.75	721.857

## Sheet: depth rating
	zero	yaw15	yaw30	yaw45	yaw60	yaw75	yaw90	pup15	pup30	pup45	pup60	pup75	pdown15	pdown30	pdown45	pdown60	pdown75
DP1	8.88	8.88	8.63	8.63	8.5	8.13	8.38	9.63	9.25	9.38	9.29	8.75	8.88	8.13	8.5	8.63	9.13
DP2	7.71	8	9.25	11	11.5	13.75	11.5	7	7.88	8.13	7.5	7	7	7.25	7.43	7.86	8.25
DP3	7.13	8.38	9.25	9.75	10.88	10.38	10.25	7.75	9.13	7.88	8.5	8.25	7.38	8	8.13	8	9.25
DP4	8.63	10	9.88	10.88	11	11.38	11	8.75	8.88	8.63	8	8.25	8.38	9.25	9.63	10.13	11
DP5	6.56	6.56	6.56	6.81	7.06	7.25	7.19	6.56	6.79	6.5	6.31	5.88	6.88	6.75	6.38	6.19	6.19
DP6	8.38	9.13	9.13	9.63	9.38	10.25	9.75	8.5	8.25	8.75	7.75	7.13	8	8.38	8.38	8	8.38
DP7	4.38	8	8.25	9	10.25	13	9.88	5.13	5.88	5.63	5.88	4.38	5.63	6.5	6.25	8.63	8.38
DP8	11	10.63	10.88	10.75	11.13	11.75	11.38	11.25	10.13	10.13	10.13	10.5	9.5	10.25	11.25	11.13	10.5
DP9	8.13	8.38	8.25	10.25	10.88	11.88	12.25	8.25	8.75	9.25	8	6.5	8.04	9.13	8.75	10	10.25
DP10	13.5	12.88	13.13	12	13	13.38	12.25	13.63	12.75	12.75	13.13	12.88	13.63	13.13	13	13.13	13.63
DP11	10.25	11.13	10.25	10	11.88	11	10.56	9.63	9.88	9.63	9.63	8.38	11.13	12.13	10.88	10.38	12.25
DP12	8.25	9.63	11.38	12	12.75	13.38	14.13	8.13	9	9.13	8.5	8.5	8.75	9.75	10.63	11.25	11.5
